# Supplementary material for: Establishing a new species group of Pseudopoda Jäger, 2000 with the description of two new species (Araneae, Sparassidae)
Source: Zookeys. 2019 Oct 9;879:91–115. doi: 10.3897/zookeys.879.35110 (PMC6795626; doi:10.3897/zookeys.879.35110)
Supplement: XML Treatment for Pseudopoda bibulba [file zookeys.879.35110-treatment1.xml]

<!DOCTYPE tp:taxon-treatment
  PUBLIC "-//TaxonX//DTD Taxonomic Treatment Publishing DTD v0 20100105//EN" "tax-treatment-NSO.dtd">
<tp:taxon-treatment xmlns:tp="http://www.plazi.org/taxpub"><tp:treatment-meta><kwd-group><label>Taxon classification</label><kwd><named-content xmlns:xlink="http://www.w3.org/1999/xlink" content-type="kingdom">Animalia</named-content></kwd><kwd><named-content xmlns:xlink="http://www.w3.org/1999/xlink" content-type="order">Araneae</named-content></kwd><kwd><named-content xmlns:xlink="http://www.w3.org/1999/xlink" content-type="family">Sparassidae</named-content></kwd></kwd-group><mixed-citation publication-type="journal"><person-group><name><surname>Zhang</surname><given-names>He</given-names></name><name><surname>Jäger</surname><given-names>Peter</given-names></name><name><surname>Liu</surname><given-names>Jie</given-names></name></person-group><article-title>Establishing a new species group of <italic><tp:taxon-name><tp:taxon-name-part taxon-name-part-type="genus" reg="Pseudopoda">Pseudopoda</tp:taxon-name-part></tp:taxon-name></italic> Jäger, 2000 with the description of two new species (<tp:taxon-name><tp:taxon-name-part taxon-name-part-type="order">Araneae</tp:taxon-name-part></tp:taxon-name>, <tp:taxon-name><tp:taxon-name-part taxon-name-part-type="family">Sparassidae</tp:taxon-name-part></tp:taxon-name>)</article-title><source>Zookeys</source><day>09</day><month>10</month><year>2019</year><volume>879</volume><fpage>91</fpage><lpage>115</lpage><pub-id pub-id-type="doi">10.3897/zookeys.879.35110</pub-id></mixed-citation></tp:treatment-meta><tp:nomenclature><tp:taxon-name><object-id xmlns:xlink="http://www.w3.org/1999/xlink" content-type="arpha" xlink:type="simple">0AB1B836-070B-5225-AE3B-7EA23BE9252A</object-id>
                <tp:taxon-name-part taxon-name-part-type="genus" reg="Pseudopoda">Pseudopoda</tp:taxon-name-part>
                <tp:taxon-name-part taxon-name-part-type="species" reg="bibulba">bibulba</tp:taxon-name-part>
              </tp:taxon-name><tp:taxon-authority>Xu &amp; Yin, 2000</tp:taxon-authority><xref ref-type="fig" rid="F2">Figs 2</xref><xref ref-type="fig" rid="F3">, 3</xref><xref ref-type="fig" rid="F4">, 4</xref><xref ref-type="fig" rid="F18">, 18</xref><tp:nomenclature-citation-list><tp:nomenclature-citation><tp:taxon-name>
                    <tp:taxon-name-part taxon-name-part-type="genus" reg="Heteropoda">Heteropoda</tp:taxon-name-part> <tp:taxon-name-part taxon-name-part-type="species" reg="bibulba">bibulba</tp:taxon-name-part></tp:taxon-name><comment>Xu &amp; Yin, 2000: 37, figs 1–3 (description of female).</comment></tp:nomenclature-citation><tp:nomenclature-citation><tp:taxon-name>
                    <tp:taxon-name-part taxon-name-part-type="genus" reg="Pseudopoda">Pseudopoda</tp:taxon-name-part> <tp:taxon-name-part taxon-name-part-type="species" reg="bibulba">bibulba</tp:taxon-name-part></tp:taxon-name><comment>: Jäger &amp; Yin, 2001: 126 (transfer from <tp:taxon-name><tp:taxon-name-part taxon-name-part-type="genus" reg="Heteropoda">Heteropoda</tp:taxon-name-part></tp:taxon-name>); Jäger &amp; Vedel, 2007: 15, figs 44–59 (description of male, redescription of female).</comment></tp:nomenclature-citation></tp:nomenclature-citation-list></tp:nomenclature><tp:treatment-sec sec-type="material" id="SECID0EQOAE"><title>Material examined.</title><p><bold>CHINA, <italic>Guizhou Province</italic></bold>: 3 females, Liupanshui City, Zhongshan District, Xianshui slope martyr cemetery, <named-content xmlns:xlink="http://www.w3.org/1999/xlink" content-type="dwc:verbatimCoordinates" xlink:type="simple"><named-content content-type="geo-json" specific-use="{&#34;type&#34;:&#34;Point&#34;,&#34;coordinates&#34;:[104.840000,26.610000]}" id="NCID0E4OAE" xlink:type="simple">26.61°N, 104.84°E</named-content></named-content>, 1966 m, 11 April 2016, Yang Zhong, Yang Zhu &amp; He Zhang leg. (<abbrev xmlns:xlink="http://www.w3.org/1999/xlink" content-type="institution" xlink:title="Centre for Behavioural Ecology and Evolution, College of Life Sciences, Hubei University, Wuhan, China" id="ABBRID0ECPAE" xlink:type="simple">CBEE</abbrev>, LJ02358-LJ02360); <bold><italic>Yunnan Province</italic></bold>: 19 males, 14 females, Kunming City, Xishan Scenic Area, <named-content xmlns:xlink="http://www.w3.org/1999/xlink" content-type="dwc:verbatimCoordinates" xlink:type="simple"><named-content content-type="geo-json" specific-use="{&#34;type&#34;:&#34;Point&#34;,&#34;coordinates&#34;:[102.630000,24.960000]}" id="NCID0ENPAE" xlink:type="simple">24.96°N, 102.63°E</named-content></named-content>, 1975 m, 14 May 2014, Yang Zhong &amp; Xiaowei Cao leg. (<abbrev xmlns:xlink="http://www.w3.org/1999/xlink" content-type="institution" xlink:title="Centre for Behavioural Ecology and Evolution, College of Life Sciences, Hubei University, Wuhan, China" id="ABBRID0ESPAE" xlink:type="simple">CBEE</abbrev>, LJ02361-LJ02393); 1 female, Kunming City, Xishan Scenic Area, <named-content xmlns:xlink="http://www.w3.org/1999/xlink" content-type="dwc:verbatimCoordinates" xlink:type="simple"><named-content content-type="geo-json" specific-use="{&#34;type&#34;:&#34;Point&#34;,&#34;coordinates&#34;:[102.630000,24.960000]}" id="NCID0E1PAE" xlink:type="simple">24.96°N, 102.63°E</named-content></named-content>, 2204 m, 13 October 2016, Guiqiang Huang, Xiangbo Guo and Yanchao Wang leg. (<abbrev xmlns:xlink="http://www.w3.org/1999/xlink" content-type="institution" xlink:title="Centre for Behavioural Ecology and Evolution, College of Life Sciences, Hubei University, Wuhan, China" id="ABBRID0E6PAE" xlink:type="simple">CBEE</abbrev>, LJ02394); 19 males, 14 females, Chuxiong City, Zixishan Scenic Area, <named-content xmlns:xlink="http://www.w3.org/1999/xlink" content-type="dwc:verbatimCoordinates" xlink:type="simple"><named-content content-type="geo-json" specific-use="{&#34;type&#34;:&#34;Point&#34;,&#34;coordinates&#34;:[101.420000,25.010000]}" id="NCID0EHQAE" xlink:type="simple">25.01°N, 101.42°E</named-content></named-content>, 2527 m, 15 May 2014, Yang Zhong &amp; Xiaowei Cao leg. (<abbrev xmlns:xlink="http://www.w3.org/1999/xlink" content-type="institution" xlink:title="Centre for Behavioural Ecology and Evolution, College of Life Sciences, Hubei University, Wuhan, China" id="ABBRID0EMQAE" xlink:type="simple">CBEE</abbrev>, LJ02395-LJ02427); 5 males, 3 females, Nujiang Lisu Autonomous Prefecture, Lanping Bai Nationality Autonomous Prefecture, <abbrev xmlns:xlink="http://www.w3.org/1999/xlink" xlink:title="metatarsus" id="ABBRID0ERQAE" xlink:type="simple">Mt</abbrev>. Erwu, <named-content xmlns:xlink="http://www.w3.org/1999/xlink" content-type="dwc:verbatimCoordinates" xlink:type="simple"><named-content content-type="geo-json" specific-use="{&#34;type&#34;:&#34;Point&#34;,&#34;coordinates&#34;:[99.410000,26.430000]}" id="NCID0EYQAE" xlink:type="simple">26.43°N, 99.41°E</named-content></named-content>, 2377 m, 28 May 2014, Yang Zhong &amp; Xiaowei Cao leg. (<abbrev xmlns:xlink="http://www.w3.org/1999/xlink" content-type="institution" xlink:title="Centre for Behavioural Ecology and Evolution, College of Life Sciences, Hubei University, Wuhan, China" id="ABBRID0E4QAE" xlink:type="simple">CBEE</abbrev>, LJ02428-LJ02435); 6 males, 5 females, Wei Xi Lisu Autonomous County, Pagoda of Cultural Prosperity, <named-content xmlns:xlink="http://www.w3.org/1999/xlink" content-type="dwc:verbatimCoordinates" xlink:type="simple"><named-content content-type="geo-json" specific-use="{&#34;type&#34;:&#34;Point&#34;,&#34;coordinates&#34;:[99.290000,27.180000]}" id="NCID0EFRAE" xlink:type="simple">27.18°N, 99.29°E</named-content></named-content>, 2294 m, 26 May 2014, Yang Zhong &amp; Xiaowei Cao leg. (<abbrev xmlns:xlink="http://www.w3.org/1999/xlink" content-type="institution" xlink:title="Centre for Behavioural Ecology and Evolution, College of Life Sciences, Hubei University, Wuhan, China" id="ABBRID0EKRAE" xlink:type="simple">CBEE</abbrev>, LJ02436-LJ02446).</p><fig id="F3" position="float" orientation="portrait"><object-id xmlns:xlink="http://www.w3.org/1999/xlink" content-type="doi" xlink:type="simple">10.3897/zookeys.879.35110.figure3</object-id><object-id xmlns:xlink="http://www.w3.org/1999/xlink" content-type="arpha" xlink:type="simple">04083A77-0607-5BEE-ACD3-5E192212338E</object-id><label>Figure 3.</label><caption><p><italic><tp:taxon-name><tp:taxon-name-part taxon-name-part-type="genus" reg="Pseudopoda">Pseudopoda</tp:taxon-name-part> <tp:taxon-name-part taxon-name-part-type="species" reg="bibulba">bibulba</tp:taxon-name-part></tp:taxon-name></italic> Xu &amp; Yin, 2000 <bold>A</bold> left male palp, prolateral <bold>B</bold> same, retrolateral. Abbreviation: <abbrev xmlns:xlink="http://www.w3.org/1999/xlink" xlink:title="subtegulum" id="ABBRID0EGSAE" xlink:type="simple">ST</abbrev>–subtegulum. Scale bar: 0.5 mm.</p></caption><graphic xmlns:xlink="http://www.w3.org/1999/xlink" xlink:href="zookeys-879-091-g003.jpg" position="float" orientation="portrait" xlink:type="simple" id="oo_345452.jpg"><uri content-type="original_file" xlink:type="simple">https://binary.pensoft.net/fig/345452</uri></graphic></fig><fig id="F4" position="float" orientation="portrait"><object-id xmlns:xlink="http://www.w3.org/1999/xlink" content-type="doi" xlink:type="simple">10.3897/zookeys.879.35110.figure4</object-id><object-id xmlns:xlink="http://www.w3.org/1999/xlink" content-type="arpha" xlink:type="simple">E86E858C-F491-5957-91D5-B50BD5003738</object-id><label>Figure 4.</label><caption><p><italic><tp:taxon-name><tp:taxon-name-part taxon-name-part-type="genus" reg="Pseudopoda">Pseudopoda</tp:taxon-name-part> <tp:taxon-name-part taxon-name-part-type="species" reg="bibulba">bibulba</tp:taxon-name-part></tp:taxon-name></italic> Xu &amp; Yin, 2000 <bold>A, B</bold> male habitus (<bold>A</bold> dorsal <bold>B</bold> ventral) <bold>C, D</bold> female habitus (<bold>C</bold> dorsal <bold>D</bold> ventral). Scale bars: 2 mm.</p></caption><graphic xmlns:xlink="http://www.w3.org/1999/xlink" xlink:href="zookeys-879-091-g004.jpg" position="float" orientation="portrait" xlink:type="simple" id="oo_345453.jpg"><uri content-type="original_file" xlink:type="simple">https://binary.pensoft.net/fig/345453</uri></graphic></fig></tp:treatment-sec><tp:treatment-sec sec-type="diagnosis" id="SECID0ETTAE"><title>Diagnosis and Description.</title><p>See <xref ref-type="bibr" rid="B6">Jäger and Vedel (2007)</xref>.</p></tp:treatment-sec><tp:treatment-sec sec-type="distribution" id="SECID0E4TAE"><title>Distribution.</title><p>China (Guizhou, new province record; Yunnan) (Fig. <xref ref-type="fig" rid="F18">18</xref>).</p></tp:treatment-sec><tp:treatment-sec><!--Section generated to contain objects referenced in tp:taxon-treatment.--><fig id="F2" position="float" orientation="portrait"><object-id xmlns:xlink="http://www.w3.org/1999/xlink" content-type="doi" xlink:type="simple">10.3897/zookeys.879.35110.figure2</object-id><object-id xmlns:xlink="http://www.w3.org/1999/xlink" content-type="arpha" xlink:type="simple">6DDA175D-B33D-5767-9EC4-82557BA6B080</object-id><label>Figure 2.</label><caption><p><italic><tp:taxon-name><tp:taxon-name-part taxon-name-part-type="genus" reg="Pseudopoda">Pseudopoda</tp:taxon-name-part> <tp:taxon-name-part taxon-name-part-type="species" reg="bibulba">bibulba</tp:taxon-name-part></tp:taxon-name></italic> Xu &amp; Yin, 2000 <bold>A</bold> left male palp, ventral <bold>B</bold> epigyne, ventral <bold>C</bold> schematic course of internal duct system in right part, dorsal <bold>D</bold> vulva, dorsal. Black arrow pointing to anterior margin of lateral lobe, blue arrow to tegular outgrowth. Abbreviations: C–conductor; <abbrev xmlns:xlink="http://www.w3.org/1999/xlink" xlink:title="dorsal part/branch of RTA" id="ABBRID0EUGAE" xlink:type="simple">dRTA</abbrev>–dorsal retrolateral tibial apophysis; E–embolus; <abbrev xmlns:xlink="http://www.w3.org/1999/xlink" xlink:title="ventral part/branch of RTA" id="ABBRID0EYGAE" xlink:type="simple">vRTA</abbrev>–ventral retrolateral tibial apophysis; T–tegulum; <abbrev xmlns:xlink="http://www.w3.org/1999/xlink" xlink:title="copulatory opening" id="ABBRID0E3GAE" xlink:type="simple">CO</abbrev>–copulatory opening; LL–lateral lobes; <abbrev xmlns:xlink="http://www.w3.org/1999/xlink" xlink:title="fertilisation duct" id="ABBRID0EAHAE" xlink:type="simple">FD</abbrev>–fertilisation duct; <abbrev xmlns:xlink="http://www.w3.org/1999/xlink" xlink:title="first winding" id="ABBRID0EEHAE" xlink:type="simple">FW</abbrev>–first winding; <abbrev xmlns:xlink="http://www.w3.org/1999/xlink" xlink:title="sclerotised internal duct system" id="ABBRID0EIHAE" xlink:type="simple">SIDS</abbrev>–sclerotised internal duct system. Scale bars: 0.5 mm.</p></caption><graphic xmlns:xlink="http://www.w3.org/1999/xlink" xlink:href="zookeys-879-091-g002.jpg" position="float" orientation="portrait" xlink:type="simple" id="oo_345451.jpg"><uri content-type="original_file" xlink:type="simple">https://binary.pensoft.net/fig/345451</uri></graphic></fig><fig id="F18" position="float" orientation="portrait"><object-id xmlns:xlink="http://www.w3.org/1999/xlink" content-type="doi" xlink:type="simple">10.3897/zookeys.879.35110.figure18</object-id><object-id xmlns:xlink="http://www.w3.org/1999/xlink" content-type="arpha" xlink:type="simple">661EF33E-2993-5AD6-AA14-B0A0C64F491D</object-id><label>Figure 18.</label><caption><p>Locality records of <italic><tp:taxon-name><tp:taxon-name-part taxon-name-part-type="genus" reg="Pseudopoda">P.</tp:taxon-name-part> <tp:taxon-name-part taxon-name-part-type="species" reg="signata">signata</tp:taxon-name-part></tp:taxon-name></italic> group from China: <bold>1</bold><italic><tp:taxon-name><tp:taxon-name-part taxon-name-part-type="genus" reg="Pseudopoda">P.</tp:taxon-name-part> <tp:taxon-name-part taxon-name-part-type="species" reg="bibulba">bibulba</tp:taxon-name-part></tp:taxon-name></italic><bold>2</bold><italic><tp:taxon-name><tp:taxon-name-part taxon-name-part-type="genus" reg="Pseudopoda">P.</tp:taxon-name-part> <tp:taxon-name-part taxon-name-part-type="species" reg="physematosa">physematosa</tp:taxon-name-part></tp:taxon-name></italic> sp. nov. <bold>3</bold><italic><tp:taxon-name><tp:taxon-name-part taxon-name-part-type="genus" reg="Pseudopoda">P.</tp:taxon-name-part> <tp:taxon-name-part taxon-name-part-type="species" reg="semilunata">semilunata</tp:taxon-name-part></tp:taxon-name></italic> sp. nov. <bold>4</bold><italic><tp:taxon-name><tp:taxon-name-part taxon-name-part-type="genus" reg="Pseudopoda">P.</tp:taxon-name-part> <tp:taxon-name-part taxon-name-part-type="species" reg="signata">signata</tp:taxon-name-part></tp:taxon-name></italic><bold>5</bold><italic><tp:taxon-name><tp:taxon-name-part taxon-name-part-type="genus" reg="Pseudopoda">P.</tp:taxon-name-part> <tp:taxon-name-part taxon-name-part-type="species" reg="wu">wu</tp:taxon-name-part></tp:taxon-name></italic><bold>6</bold><italic><tp:taxon-name><tp:taxon-name-part taxon-name-part-type="genus" reg="Pseudopoda">P.</tp:taxon-name-part> <tp:taxon-name-part taxon-name-part-type="species" reg="yinae">yinae</tp:taxon-name-part></tp:taxon-name></italic><bold>7</bold><italic><tp:taxon-name><tp:taxon-name-part taxon-name-part-type="genus" reg="Pseudopoda">P.</tp:taxon-name-part> <tp:taxon-name-part taxon-name-part-type="species" reg="yunnanensis">yunnanensis</tp:taxon-name-part></tp:taxon-name></italic>.</p></caption><graphic xmlns:xlink="http://www.w3.org/1999/xlink" xlink:href="zookeys-879-091-g018.jpg" position="float" orientation="portrait" xlink:type="simple" id="oo_345466.jpg"><uri content-type="original_file" xlink:type="simple">https://binary.pensoft.net/fig/345466</uri></graphic></fig></tp:treatment-sec><ref-list><ref id="B6"><mixed-citation xmlns:xlink="http://www.w3.org/1999/xlink" xlink:type="simple"><person-group><name name-style="western"><surname>Jäger</surname><given-names>P</given-names></name><name name-style="western"><surname>Vedel</surname><given-names>V</given-names></name></person-group> (<year>2007</year>) <article-title><tp:taxon-name><tp:taxon-name-part taxon-name-part-type="family">Sparassidae</tp:taxon-name-part></tp:taxon-name> of China 4. The genus <italic><tp:taxon-name><tp:taxon-name-part taxon-name-part-type="genus">Pseudopoda</tp:taxon-name-part></tp:taxon-name></italic> (<tp:taxon-name><tp:taxon-name-part taxon-name-part-type="order">Araneae</tp:taxon-name-part></tp:taxon-name>: <tp:taxon-name><tp:taxon-name-part taxon-name-part-type="family">Sparassidae</tp:taxon-name-part></tp:taxon-name>) in Yunnan Province.</article-title><source>Zootaxa</source><volume>1623</volume>: <fpage>1</fpage>–<lpage>38</lpage>. <ext-link xlink:type="simple" ext-link-type="doi" xlink:href="10.11646/zootaxa.1623.1.1">https://doi.org/10.11646/zootaxa.1623.1.1</ext-link></mixed-citation></ref></ref-list></tp:taxon-treatment>
