# Supplementary material for: Establishing a new species group of Pseudopoda Jäger, 2000 with the description of two new species (Araneae, Sparassidae)
Source: Zookeys. 2019 Oct 9;879:91–115. doi: 10.3897/zookeys.879.35110 (PMC6795626; doi:10.3897/zookeys.879.35110)
Supplement: XML Treatment for Pseudopoda semilunata [file zookeys.879.35110-treatment3.xml]

<!DOCTYPE tp:taxon-treatment
  PUBLIC "-//TaxonX//DTD Taxonomic Treatment Publishing DTD v0 20100105//EN" "tax-treatment-NSO.dtd">
<tp:taxon-treatment xmlns:tp="http://www.plazi.org/taxpub"><tp:treatment-meta><kwd-group><label>Taxon classification</label><kwd><named-content xmlns:xlink="http://www.w3.org/1999/xlink" content-type="kingdom">Animalia</named-content></kwd><kwd><named-content xmlns:xlink="http://www.w3.org/1999/xlink" content-type="order">Araneae</named-content></kwd><kwd><named-content xmlns:xlink="http://www.w3.org/1999/xlink" content-type="family">Sparassidae</named-content></kwd></kwd-group><mixed-citation publication-type="journal"><person-group><name><surname>Zhang</surname><given-names>He</given-names></name><name><surname>Jäger</surname><given-names>Peter</given-names></name><name><surname>Liu</surname><given-names>Jie</given-names></name></person-group><article-title>Establishing a new species group of <italic><tp:taxon-name><tp:taxon-name-part taxon-name-part-type="genus" reg="Pseudopoda">Pseudopoda</tp:taxon-name-part></tp:taxon-name></italic> Jäger, 2000 with the description of two new species (<tp:taxon-name><tp:taxon-name-part taxon-name-part-type="order">Araneae</tp:taxon-name-part></tp:taxon-name>, <tp:taxon-name><tp:taxon-name-part taxon-name-part-type="family">Sparassidae</tp:taxon-name-part></tp:taxon-name>)</article-title><source>Zookeys</source><day>09</day><month>10</month><year>2019</year><volume>879</volume><fpage>91</fpage><lpage>115</lpage><pub-id pub-id-type="doi">10.3897/zookeys.879.35110</pub-id></mixed-citation></tp:treatment-meta><tp:nomenclature><tp:taxon-name><object-id xmlns:xlink="http://www.w3.org/1999/xlink" content-type="arpha" xlink:type="simple">BF502C6E-3259-5955-A252-FE7C3BF80A8E</object-id>
                <tp:taxon-name-part taxon-name-part-type="genus" reg="Pseudopoda">Pseudopoda</tp:taxon-name-part>
                <tp:taxon-name-part taxon-name-part-type="species" reg="semilunata">semilunata</tp:taxon-name-part>
                <object-id xmlns:xlink="http://www.w3.org/1999/xlink" content-type="zoobank" xlink:type="simple">http://zoobank.org/42780378-AF52-41DB-8447-C71F62523204</object-id>
              </tp:taxon-name><tp:taxon-status xmlns:xlink="http://www.w3.org/1999/xlink" xlink:type="simple">sp. nov.</tp:taxon-status><xref ref-type="fig" rid="F8">Figs 8</xref><xref ref-type="fig" rid="F9">, 9</xref><xref ref-type="fig" rid="F10">, 10</xref><xref ref-type="fig" rid="F11">, 11</xref><xref ref-type="fig" rid="F18">, 18</xref><!--PageBreak --><!--PageBreak --></tp:nomenclature><tp:treatment-sec sec-type="type material" id="SECID0EEFAG"><title>Type material.</title><p><bold>Holotype male: CHINA: <italic>Yunnan Province</italic></bold>: Lijiang City, Black Dragon Pool Park, <named-content xmlns:xlink="http://www.w3.org/1999/xlink" content-type="dwc:verbatimCoordinates" xlink:type="simple"><named-content content-type="geo-json" specific-use="{&#34;type&#34;:&#34;Point&#34;,&#34;coordinates&#34;:[100.240000,26.890000]}" id="NCID0ERFAG" xlink:type="simple">26.89°N, 100.24°E</named-content></named-content>, 2659 m, 20 May 2014, Yang Zhong &amp; Xiaowei Cao leg. (<abbrev xmlns:xlink="http://www.w3.org/1999/xlink" content-type="institution" xlink:title="Centre for Behavioural Ecology and Evolution, College of Life Sciences, Hubei University, Wuhan, China" id="ABBRID0EWFAG" xlink:type="simple">CBEE</abbrev>, LJ01905); <bold>Paratypes</bold>: 7 males, 8 females, with same data as holotype. (<abbrev xmlns:xlink="http://www.w3.org/1999/xlink" content-type="institution" xlink:title="Centre for Behavioural Ecology and Evolution, College of Life Sciences, Hubei University, Wuhan, China" id="ABBRID0E4FAG" xlink:type="simple">CBEE</abbrev>, LJ01906-LJ01920); 2 males, 2 females, Diqing Tibetan Autonomous Prefecture, Deqin County, Fei Lai Temple scenic area, <named-content xmlns:xlink="http://www.w3.org/1999/xlink" content-type="dwc:verbatimCoordinates" xlink:type="simple"><named-content content-type="geo-json" specific-use="{&#34;type&#34;:&#34;Point&#34;,&#34;coordinates&#34;:[98.870000,28.420000]}" id="NCID0EFGAG" xlink:type="simple">28.42°N, 98.87°E</named-content></named-content>, 3458m, 25 May 2014, Yang Zhong &amp; Xiaowei Cao leg. (<abbrev xmlns:xlink="http://www.w3.org/1999/xlink" content-type="institution" xlink:title="Centre for Behavioural Ecology and Evolution, College of Life Sciences, Hubei University, Wuhan, China" id="ABBRID0EKGAG" xlink:type="simple">CBEE</abbrev>, LJ01921-LJ01924).</p></tp:treatment-sec><tp:treatment-sec sec-type="etymology" id="SECID0EPGAG"><title>Etymology.</title><p>The specific name is derived from the Latin adjective <italic>semilunatus</italic>, -<italic>a</italic>, -<italic>um</italic>, meaning lunate, referring to the shape of anterior margins of lateral lobes (Fig. <xref ref-type="fig" rid="F8">8B–D</xref>); adjective.</p></tp:treatment-sec><tp:treatment-sec sec-type="diagnosis" id="SECID0E6GAG"><title>Diagnosis.</title><p><italic><tp:taxon-name><tp:taxon-name-part taxon-name-part-type="genus" reg="Pseudopoda">P.</tp:taxon-name-part> <tp:taxon-name-part taxon-name-part-type="species" reg="semilunata">semilunata</tp:taxon-name-part></tp:taxon-name></italic> sp. nov. differs from other members in this group by the following characters: <abbrev xmlns:xlink="http://www.w3.org/1999/xlink" xlink:title="dorsal part/branch of RTA" id="ABBRID0EQHAG" xlink:type="simple">dRTA</abbrev> with distinct sub-apical cavity, anterior margins of lateral lobes not strongly curved as in other species but together forming a semicircle. Males of this species are similar to those of <italic><tp:taxon-name><tp:taxon-name-part taxon-name-part-type="genus" reg="Pseudopoda">P.</tp:taxon-name-part> <tp:taxon-name-part taxon-name-part-type="species" reg="wu">wu</tp:taxon-name-part></tp:taxon-name></italic> in having a twisted embolus tip but can be distinguished by embolic tip forming a semicircle and conductor present (embolic tip forming a full circle, conductor entirely reduced in <italic><tp:taxon-name><tp:taxon-name-part taxon-name-part-type="genus" reg="Pseudopoda">P.</tp:taxon-name-part> <tp:taxon-name-part taxon-name-part-type="species" reg="wu">wu</tp:taxon-name-part></tp:taxon-name></italic>) (Figs <xref ref-type="fig" rid="F8">8A–D</xref>, <xref ref-type="fig" rid="F9">9A, B</xref>).</p><fig id="F8" position="float" orientation="portrait"><object-id xmlns:xlink="http://www.w3.org/1999/xlink" content-type="doi" xlink:type="simple">10.3897/zookeys.879.35110.figure8</object-id><object-id xmlns:xlink="http://www.w3.org/1999/xlink" content-type="arpha" xlink:type="simple">94753B32-1720-5AE0-BE2F-5AB0A98C5510</object-id><label>Figure 8.</label><caption><p><italic><tp:taxon-name><tp:taxon-name-part taxon-name-part-type="genus" reg="Pseudopoda">Pseudopoda</tp:taxon-name-part> <tp:taxon-name-part taxon-name-part-type="species" reg="semilunata">semilunata</tp:taxon-name-part></tp:taxon-name></italic> sp. nov. <bold>A</bold> left male palp, ventral <bold>B</bold> epigyne, ventral <bold>C</bold> schematic course of internal duct system in right art, dorsal <bold>D</bold> vulva, dorsal. Abbreviations: C–conductor; <abbrev xmlns:xlink="http://www.w3.org/1999/xlink" xlink:title="dorsal part/branch of RTA" id="ABBRID0ENJAG" xlink:type="simple">dRTA</abbrev>–dorsal retrolateral tibial apophysis; T–tegulum; <abbrev xmlns:xlink="http://www.w3.org/1999/xlink" xlink:title="ventral part/branch of RTA" id="ABBRID0ERJAG" xlink:type="simple">vRTA</abbrev>–ventral retrolateral tibial apophysis; <abbrev xmlns:xlink="http://www.w3.org/1999/xlink" xlink:title="copulatory opening" id="ABBRID0EVJAG" xlink:type="simple">CO</abbrev>–copulatory opening; LL–lateral lobes; <abbrev xmlns:xlink="http://www.w3.org/1999/xlink" xlink:title="fertilisation duct" id="ABBRID0EZJAG" xlink:type="simple">FD</abbrev>–fertilisation duct; <abbrev xmlns:xlink="http://www.w3.org/1999/xlink" xlink:title="first winding" id="ABBRID0E4JAG" xlink:type="simple">FW</abbrev>–first winding; <abbrev xmlns:xlink="http://www.w3.org/1999/xlink" xlink:title="sclerotised internal duct system" id="ABBRID0EBKAG" xlink:type="simple">SIDS</abbrev>–sclerotised internal duct system. Scale bars: 0.5 mm.</p></caption><graphic xmlns:xlink="http://www.w3.org/1999/xlink" xlink:href="zookeys-879-091-g008.jpg" position="float" orientation="portrait" xlink:type="simple" id="oo_345457.jpg"><uri content-type="original_file" xlink:type="simple">https://binary.pensoft.net/fig/345457</uri></graphic></fig></tp:treatment-sec><tp:treatment-sec sec-type="description" id="SECID0EKKAG"><title>Description.</title><p><bold>Male (holotype)</bold>: Measurements: small-sized <tp:taxon-name><tp:taxon-name-part taxon-name-part-type="subfamily">Heteropodinae</tp:taxon-name-part></tp:taxon-name>. Body length 7.0–9.5. <abbrev xmlns:xlink="http://www.w3.org/1999/xlink" xlink:title="dorsal shield of prosoma" id="ABBRID0EXKAG" xlink:type="simple">DS</abbrev> length 4.1, width 3.5, <abbrev xmlns:xlink="http://www.w3.org/1999/xlink" xlink:title="opisthosoma" id="ABBRID0E2KAG" xlink:type="simple">OS</abbrev> length 5.0, width 3.4. Eyes: <abbrev xmlns:xlink="http://www.w3.org/1999/xlink" xlink:title="anterior median eyes" id="ABBRID0E6KAG" xlink:type="simple">AME</abbrev> 0.16, <abbrev xmlns:xlink="http://www.w3.org/1999/xlink" xlink:title="anterior lateral eyes" id="ABBRID0EDLAG" xlink:type="simple">ALE</abbrev> 0.23, <abbrev xmlns:xlink="http://www.w3.org/1999/xlink" xlink:title="posterior median eyes" id="ABBRID0EHLAG" xlink:type="simple">PME</abbrev> 0.19, <abbrev xmlns:xlink="http://www.w3.org/1999/xlink" xlink:title="posterior lateral eyes" id="ABBRID0ELLAG" xlink:type="simple">PLE</abbrev> 0.24, <abbrev xmlns:xlink="http://www.w3.org/1999/xlink" xlink:title="anterior median eyes" id="ABBRID0EPLAG" xlink:type="simple">AME</abbrev>-<abbrev xmlns:xlink="http://www.w3.org/1999/xlink" xlink:title="anterior median eyes" id="ABBRID0ETLAG" xlink:type="simple">AME</abbrev> 0.13, <abbrev xmlns:xlink="http://www.w3.org/1999/xlink" xlink:title="anterior median eyes" id="ABBRID0EXLAG" xlink:type="simple">AME</abbrev>-<abbrev xmlns:xlink="http://www.w3.org/1999/xlink" xlink:title="anterior lateral eyes" id="ABBRID0E2LAG" xlink:type="simple">ALE</abbrev> 0.21, <abbrev xmlns:xlink="http://www.w3.org/1999/xlink" xlink:title="posterior median eyes" id="ABBRID0E6LAG" xlink:type="simple">PME</abbrev>-<abbrev xmlns:xlink="http://www.w3.org/1999/xlink" xlink:title="posterior median eyes" id="ABBRID0EDMAG" xlink:type="simple">PME</abbrev> 0.24, <abbrev xmlns:xlink="http://www.w3.org/1999/xlink" xlink:title="posterior median eyes" id="ABBRID0EHMAG" xlink:type="simple">PME</abbrev>-<abbrev xmlns:xlink="http://www.w3.org/1999/xlink" xlink:title="posterior lateral eyes" id="ABBRID0ELMAG" xlink:type="simple">PLE</abbrev> 0.27, <abbrev xmlns:xlink="http://www.w3.org/1999/xlink" xlink:title="anterior median eyes" id="ABBRID0EPMAG" xlink:type="simple">AME</abbrev>-<abbrev xmlns:xlink="http://www.w3.org/1999/xlink" xlink:title="posterior median eyes" id="ABBRID0ETMAG" xlink:type="simple">PME</abbrev> 0.37, <abbrev xmlns:xlink="http://www.w3.org/1999/xlink" xlink:title="anterior lateral eyes" id="ABBRID0EXMAG" xlink:type="simple">ALE</abbrev>-<abbrev xmlns:xlink="http://www.w3.org/1999/xlink" xlink:title="posterior lateral eyes" id="ABBRID0E2MAG" xlink:type="simple">PLE</abbrev> 0.40, <abbrev xmlns:xlink="http://www.w3.org/1999/xlink" xlink:title="clypeus height" id="ABBRID0E6MAG" xlink:type="simple">CH</abbrev><abbrev xmlns:xlink="http://www.w3.org/1999/xlink" xlink:title="anterior median eyes" id="ABBRID0EDNAG" xlink:type="simple">AME</abbrev> 0.26, <abbrev xmlns:xlink="http://www.w3.org/1999/xlink" xlink:title="clypeus height" id="ABBRID0EHNAG" xlink:type="simple">CH</abbrev><abbrev xmlns:xlink="http://www.w3.org/1999/xlink" xlink:title="anterior lateral eyes" id="ABBRID0ELNAG" xlink:type="simple">ALE</abbrev> 0.21. Leg formula: II-I-IV-III. Spination: <abbrev xmlns:xlink="http://www.w3.org/1999/xlink" xlink:title="palp" id="ABBRID0EPNAG" xlink:type="simple">Pp</abbrev> 131, 101, 2121, 1014; <abbrev xmlns:xlink="http://www.w3.org/1999/xlink" xlink:title="femur" id="ABBRID0ETNAG" xlink:type="simple">Fe</abbrev> I–II 323, III 322, IV 322; <abbrev xmlns:xlink="http://www.w3.org/1999/xlink" xlink:title="patella" id="ABBRID0EXNAG" xlink:type="simple">Pa</abbrev> I–III 101, IV 100; <abbrev xmlns:xlink="http://www.w3.org/1999/xlink" xlink:title="tibia" id="ABBRID0E2NAG" xlink:type="simple">Ti</abbrev> I–II 2228, III–IV 2126; <abbrev xmlns:xlink="http://www.w3.org/1999/xlink" xlink:title="metatarsus" id="ABBRID0E6NAG" xlink:type="simple">Mt</abbrev> I–II 2024, III 3025, IV 3036. Measurement of palps and legs: <abbrev xmlns:xlink="http://www.w3.org/1999/xlink" xlink:title="palp" id="ABBRID0EDOAG" xlink:type="simple">Pp</abbrev> 5.0 (1.3, 0.6, 0.9, -, 2.2); I 13.9 (3.9, 1.0, 3.6, 4.0, 1.4); II 14.3 (4.1, 1.2, 4.2, 3.3, 1.5); III 12.2 (3.5, 0.9, 3.4,3.0, 1.4); IV 13.7 (4.5, 1.2, 3.3, 3.2, 1.5). Promargin of chelicerae with three teeth, retromargin with four teeth, cheliceral furrow with ca. 20 denticles. Palp as in diagnosis. Conductor arising from tegulum at 12-o’clock-position, basally folded. Tegular outgrowth short, claviform. Embolus arising from tegulum at 8.30-o’clock-position, long, well developed, with abruptly tapering apical part with additional loop. Spermophore visible submarginally on retrolateral tegulum in ventral view. <abbrev xmlns:xlink="http://www.w3.org/1999/xlink" xlink:title="retrolateral tibial apophysis" id="ABBRID0EHOAG" xlink:type="simple">RTA</abbrev> arising proximally on <abbrev xmlns:xlink="http://www.w3.org/1999/xlink" xlink:title="tibia" id="ABBRID0ELOAG" xlink:type="simple">Ti</abbrev>, with broad ventral part, its distal end bent, bowl-shaped (Figs <xref ref-type="fig" rid="F8">8A</xref>, <xref ref-type="fig" rid="F9">9A, B</xref>). Colouration in ethanol: <abbrev xmlns:xlink="http://www.w3.org/1999/xlink" xlink:title="dorsal shield of prosoma" id="ABBRID0EXOAG" xlink:type="simple">DS</abbrev> yellow with dark spots, two lateral bands, margin with thin dash line and brown patterns. Fovea and radial furrows distinctly marked. <abbrev xmlns:xlink="http://www.w3.org/1999/xlink" xlink:title="opisthosoma" id="ABBRID0E2OAG" xlink:type="simple">OS</abbrev> dorsally with lots of reddish brown dots, ventrally with reddish brown marks, regularly arranged (Fig. <xref ref-type="fig" rid="F11">11A, B</xref>).</p><fig id="F9" position="float" orientation="portrait"><object-id xmlns:xlink="http://www.w3.org/1999/xlink" content-type="doi" xlink:type="simple">10.3897/zookeys.879.35110.figure9</object-id><object-id xmlns:xlink="http://www.w3.org/1999/xlink" content-type="arpha" xlink:type="simple">F17534B6-1E74-5178-A557-7D9DB0E48F07</object-id><label>Figure 9.</label><caption><p><italic><tp:taxon-name><tp:taxon-name-part taxon-name-part-type="genus" reg="Pseudopoda">Pseudopoda</tp:taxon-name-part> <tp:taxon-name-part taxon-name-part-type="species" reg="semilunata">semilunata</tp:taxon-name-part></tp:taxon-name></italic> sp. nov. <bold>A</bold> left male palp, prolateral <bold>B</bold> Same, retrolateral. Abbreviations: E-embolus; <abbrev xmlns:xlink="http://www.w3.org/1999/xlink" xlink:title="subtegulum" id="ABBRID0E1PAG" xlink:type="simple">ST</abbrev>-subtegulum. Scale bar: 0.5 mm.</p></caption><graphic xmlns:xlink="http://www.w3.org/1999/xlink" xlink:href="zookeys-879-091-g009.jpg" position="float" orientation="portrait" xlink:type="simple" id="oo_345458.jpg"><uri content-type="original_file" xlink:type="simple">https://binary.pensoft.net/fig/345458</uri></graphic></fig><fig id="F10" position="float" orientation="portrait"><object-id xmlns:xlink="http://www.w3.org/1999/xlink" content-type="doi" xlink:type="simple">10.3897/zookeys.879.35110.figure10</object-id><object-id xmlns:xlink="http://www.w3.org/1999/xlink" content-type="arpha" xlink:type="simple">426A3806-062E-587C-B6B5-4717331DB360</object-id><label>Figure 10.</label><caption><p><italic><tp:taxon-name><tp:taxon-name-part taxon-name-part-type="genus" reg="Pseudopoda">Pseudopoda</tp:taxon-name-part> <tp:taxon-name-part taxon-name-part-type="species" reg="semilunata">semilunata</tp:taxon-name-part></tp:taxon-name></italic> sp. nov. <bold>A, B</bold> left male palp (<bold>A</bold> ventral <bold>B</bold> retrolateral) <bold>C</bold> epigyne, ventral <bold>D</bold> vulva, dorsal. Scale bars: 0.5mm.</p></caption><graphic xmlns:xlink="http://www.w3.org/1999/xlink" xlink:href="zookeys-879-091-g010.jpg" position="float" orientation="portrait" xlink:type="simple" id="oo_345459.jpg"><uri content-type="original_file" xlink:type="simple">https://binary.pensoft.net/fig/345459</uri></graphic></fig><fig id="F11" position="float" orientation="portrait"><object-id xmlns:xlink="http://www.w3.org/1999/xlink" content-type="doi" xlink:type="simple">10.3897/zookeys.879.35110.figure11</object-id><object-id xmlns:xlink="http://www.w3.org/1999/xlink" content-type="arpha" xlink:type="simple">2CC90B54-ACCD-57EF-9D99-548D090D0422</object-id><label>Figure 11.</label><caption><p><italic><tp:taxon-name><tp:taxon-name-part taxon-name-part-type="genus" reg="Pseudopoda">Pseudopoda</tp:taxon-name-part> <tp:taxon-name-part taxon-name-part-type="species" reg="semilunata">semilunata</tp:taxon-name-part></tp:taxon-name></italic> sp. nov. <bold>A, B</bold> male habitus (<bold>A</bold> dorsal <bold>B</bold> ventral) <bold>C, D</bold> female habitus (<bold>C</bold> dorsal <bold>D</bold> ventral). Scale bars: 2 mm.</p></caption><graphic xmlns:xlink="http://www.w3.org/1999/xlink" xlink:href="zookeys-879-091-g011.jpg" position="float" orientation="portrait" xlink:type="simple" id="oo_345460.jpg"><uri content-type="original_file" xlink:type="simple">https://binary.pensoft.net/fig/345460</uri></graphic></fig><!--PageBreak --><!--PageBreak --><!--PageBreak --><!--PageBreak --><!--PageBreak --><p><bold>Female</bold>: Measurements: small-sized <tp:taxon-name><tp:taxon-name-part taxon-name-part-type="subfamily">Heteropodinae</tp:taxon-name-part></tp:taxon-name>. Body length 8.0–9.5. <abbrev xmlns:xlink="http://www.w3.org/1999/xlink" xlink:title="dorsal shield of prosoma" id="ABBRID0EXSAG" xlink:type="simple">DS</abbrev> length 4.0, width 3.6, <abbrev xmlns:xlink="http://www.w3.org/1999/xlink" xlink:title="opisthosoma" id="ABBRID0E2SAG" xlink:type="simple">OS</abbrev> length 4.6, width 2.8. Eyes: <abbrev xmlns:xlink="http://www.w3.org/1999/xlink" xlink:title="anterior median eyes" id="ABBRID0E6SAG" xlink:type="simple">AME</abbrev> 0.15, <abbrev xmlns:xlink="http://www.w3.org/1999/xlink" xlink:title="anterior lateral eyes" id="ABBRID0EDTAG" xlink:type="simple">ALE</abbrev> 0.20, <abbrev xmlns:xlink="http://www.w3.org/1999/xlink" xlink:title="posterior median eyes" id="ABBRID0EHTAG" xlink:type="simple">PME</abbrev> 0.16, <abbrev xmlns:xlink="http://www.w3.org/1999/xlink" xlink:title="posterior lateral eyes" id="ABBRID0ELTAG" xlink:type="simple">PLE</abbrev> 0.20, <abbrev xmlns:xlink="http://www.w3.org/1999/xlink" xlink:title="anterior median eyes" id="ABBRID0EPTAG" xlink:type="simple">AME</abbrev>-<abbrev xmlns:xlink="http://www.w3.org/1999/xlink" xlink:title="anterior median eyes" id="ABBRID0ETTAG" xlink:type="simple">AME</abbrev> 0.27, <abbrev xmlns:xlink="http://www.w3.org/1999/xlink" xlink:title="anterior median eyes" id="ABBRID0EXTAG" xlink:type="simple">AME</abbrev>-<abbrev xmlns:xlink="http://www.w3.org/1999/xlink" xlink:title="anterior lateral eyes" id="ABBRID0E2TAG" xlink:type="simple">ALE</abbrev> 0.13, <abbrev xmlns:xlink="http://www.w3.org/1999/xlink" xlink:title="posterior median eyes" id="ABBRID0E6TAG" xlink:type="simple">PME</abbrev>-<abbrev xmlns:xlink="http://www.w3.org/1999/xlink" xlink:title="posterior median eyes" id="ABBRID0EDUAG" xlink:type="simple">PME</abbrev> 0.33, <abbrev xmlns:xlink="http://www.w3.org/1999/xlink" xlink:title="posterior median eyes" id="ABBRID0EHUAG" xlink:type="simple">PME</abbrev>-<abbrev xmlns:xlink="http://www.w3.org/1999/xlink" xlink:title="posterior lateral eyes" id="ABBRID0ELUAG" xlink:type="simple">PLE</abbrev> 0.41, <abbrev xmlns:xlink="http://www.w3.org/1999/xlink" xlink:title="anterior median eyes" id="ABBRID0EPUAG" xlink:type="simple">AME</abbrev>-<abbrev xmlns:xlink="http://www.w3.org/1999/xlink" xlink:title="posterior median eyes" id="ABBRID0ETUAG" xlink:type="simple">PME</abbrev> 0.35, <abbrev xmlns:xlink="http://www.w3.org/1999/xlink" xlink:title="anterior lateral eyes" id="ABBRID0EXUAG" xlink:type="simple">ALE</abbrev>-<abbrev xmlns:xlink="http://www.w3.org/1999/xlink" xlink:title="posterior lateral eyes" id="ABBRID0E2UAG" xlink:type="simple">PLE</abbrev> 0.32, <abbrev xmlns:xlink="http://www.w3.org/1999/xlink" xlink:title="clypeus height" id="ABBRID0E6UAG" xlink:type="simple">CH</abbrev><abbrev xmlns:xlink="http://www.w3.org/1999/xlink" xlink:title="anterior median eyes" id="ABBRID0EDVAG" xlink:type="simple">AME</abbrev> 0.31, <abbrev xmlns:xlink="http://www.w3.org/1999/xlink" xlink:title="clypeus height" id="ABBRID0EHVAG" xlink:type="simple">CH</abbrev><abbrev xmlns:xlink="http://www.w3.org/1999/xlink" xlink:title="anterior lateral eyes" id="ABBRID0ELVAG" xlink:type="simple">ALE</abbrev> 0.29. Leg formula: II-I-IV-III. Spination: <abbrev xmlns:xlink="http://www.w3.org/1999/xlink" xlink:title="palp" id="ABBRID0EPVAG" xlink:type="simple">Pp</abbrev> 131, 101, 2121, 1014; <abbrev xmlns:xlink="http://www.w3.org/1999/xlink" xlink:title="femur" id="ABBRID0ETVAG" xlink:type="simple">Fe</abbrev> I–II 323, III 322, IV 322; <abbrev xmlns:xlink="http://www.w3.org/1999/xlink" xlink:title="patella" id="ABBRID0EXVAG" xlink:type="simple">Pa</abbrev> I–III 101, IV 100; <abbrev xmlns:xlink="http://www.w3.org/1999/xlink" xlink:title="tibia" id="ABBRID0E2VAG" xlink:type="simple">Ti</abbrev> I–II 2228, III–IV 2126; <abbrev xmlns:xlink="http://www.w3.org/1999/xlink" xlink:title="metatarsus" id="ABBRID0E6VAG" xlink:type="simple">Mt</abbrev> I–II 2024, III 3025, IV 3036. Measurements of palps and legs: <abbrev xmlns:xlink="http://www.w3.org/1999/xlink" xlink:title="palp" id="ABBRID0EDWAG" xlink:type="simple">Pp</abbrev> 4.4 (1.3, 0.6, 0.9, -, 1.6); I 9.9 (3.1, 0.8, 2.6, 2.4, 1.0); II 10.9 (3.1, 1.2, 3.0, 2.6, 1.0); III 7.3 (1.9, 0.8, 2.2, 1.5, 0.9); IV 8.8 (2.8, 0.8, 2.4, 2.0, 0.8). Cheliceral furrow with three anterior and four posterior teeth, and with ca. 18 denticles. Epigynal field wider than long. Anterior and posterior margins of lateral lobes almost parallel. <abbrev xmlns:xlink="http://www.w3.org/1999/xlink" xlink:title="first winding" id="ABBRID0EHWAG" xlink:type="simple">FW</abbrev> well developed, covering the entire sclerotised part of internal duct system, the latter folded. <abbrev xmlns:xlink="http://www.w3.org/1999/xlink" xlink:title="fertilisation duct" id="ABBRID0ELWAG" xlink:type="simple">FD</abbrev> long, narrow (Fig. <xref ref-type="fig" rid="F8">8B–D</xref>). Colouration in ethanol: As in male, generally darker (Fig. <xref ref-type="fig" rid="F11">11C, D</xref>).</p></tp:treatment-sec><tp:treatment-sec sec-type="distribution" id="SECID0EXWAG"><title>Distribution.</title><p>China (Yunnan) (Fig. <xref ref-type="fig" rid="F18">18</xref>).</p></tp:treatment-sec><tp:treatment-sec><!--Section generated to contain objects referenced in tp:taxon-treatment.--><fig id="F18" position="float" orientation="portrait"><object-id xmlns:xlink="http://www.w3.org/1999/xlink" content-type="doi" xlink:type="simple">10.3897/zookeys.879.35110.figure18</object-id><object-id xmlns:xlink="http://www.w3.org/1999/xlink" content-type="arpha" xlink:type="simple">661EF33E-2993-5AD6-AA14-B0A0C64F491D</object-id><label>Figure 18.</label><caption><p>Locality records of <italic><tp:taxon-name><tp:taxon-name-part taxon-name-part-type="genus" reg="Pseudopoda">P.</tp:taxon-name-part> <tp:taxon-name-part taxon-name-part-type="species" reg="signata">signata</tp:taxon-name-part></tp:taxon-name></italic> group from China: <bold>1</bold><italic><tp:taxon-name><tp:taxon-name-part taxon-name-part-type="genus" reg="Pseudopoda">P.</tp:taxon-name-part> <tp:taxon-name-part taxon-name-part-type="species" reg="bibulba">bibulba</tp:taxon-name-part></tp:taxon-name></italic><bold>2</bold><italic><tp:taxon-name><tp:taxon-name-part taxon-name-part-type="genus" reg="Pseudopoda">P.</tp:taxon-name-part> <tp:taxon-name-part taxon-name-part-type="species" reg="physematosa">physematosa</tp:taxon-name-part></tp:taxon-name></italic> sp. nov. <bold>3</bold><italic><tp:taxon-name><tp:taxon-name-part taxon-name-part-type="genus" reg="Pseudopoda">P.</tp:taxon-name-part> <tp:taxon-name-part taxon-name-part-type="species" reg="semilunata">semilunata</tp:taxon-name-part></tp:taxon-name></italic> sp. nov. <bold>4</bold><italic><tp:taxon-name><tp:taxon-name-part taxon-name-part-type="genus" reg="Pseudopoda">P.</tp:taxon-name-part> <tp:taxon-name-part taxon-name-part-type="species" reg="signata">signata</tp:taxon-name-part></tp:taxon-name></italic><bold>5</bold><italic><tp:taxon-name><tp:taxon-name-part taxon-name-part-type="genus" reg="Pseudopoda">P.</tp:taxon-name-part> <tp:taxon-name-part taxon-name-part-type="species" reg="wu">wu</tp:taxon-name-part></tp:taxon-name></italic><bold>6</bold><italic><tp:taxon-name><tp:taxon-name-part taxon-name-part-type="genus" reg="Pseudopoda">P.</tp:taxon-name-part> <tp:taxon-name-part taxon-name-part-type="species" reg="yinae">yinae</tp:taxon-name-part></tp:taxon-name></italic><bold>7</bold><italic><tp:taxon-name><tp:taxon-name-part taxon-name-part-type="genus" reg="Pseudopoda">P.</tp:taxon-name-part> <tp:taxon-name-part taxon-name-part-type="species" reg="yunnanensis">yunnanensis</tp:taxon-name-part></tp:taxon-name></italic>.</p></caption><graphic xmlns:xlink="http://www.w3.org/1999/xlink" xlink:href="zookeys-879-091-g018.jpg" position="float" orientation="portrait" xlink:type="simple" id="oo_345466.jpg"><uri content-type="original_file" xlink:type="simple">https://binary.pensoft.net/fig/345466</uri></graphic></fig></tp:treatment-sec></tp:taxon-treatment>
