# Supplementary material for: Establishing a new species group of Pseudopoda Jäger, 2000 with the description of two new species (Araneae, Sparassidae)
Source: Zookeys. 2019 Oct 9;879:91–115. doi: 10.3897/zookeys.879.35110 (PMC6795626; doi:10.3897/zookeys.879.35110)
Supplement: XML Treatment for Pseudopoda signata [file zookeys.879.35110-treatment4.xml]

<!DOCTYPE tp:taxon-treatment
  PUBLIC "-//TaxonX//DTD Taxonomic Treatment Publishing DTD v0 20100105//EN" "tax-treatment-NSO.dtd">
<tp:taxon-treatment xmlns:tp="http://www.plazi.org/taxpub"><tp:treatment-meta><kwd-group><label>Taxon classification</label><kwd><named-content xmlns:xlink="http://www.w3.org/1999/xlink" content-type="kingdom">Animalia</named-content></kwd><kwd><named-content xmlns:xlink="http://www.w3.org/1999/xlink" content-type="order">Araneae</named-content></kwd><kwd><named-content xmlns:xlink="http://www.w3.org/1999/xlink" content-type="family">Sparassidae</named-content></kwd></kwd-group><mixed-citation publication-type="journal"><person-group><name><surname>Zhang</surname><given-names>He</given-names></name><name><surname>Jäger</surname><given-names>Peter</given-names></name><name><surname>Liu</surname><given-names>Jie</given-names></name></person-group><article-title>Establishing a new species group of <italic><tp:taxon-name><tp:taxon-name-part taxon-name-part-type="genus" reg="Pseudopoda">Pseudopoda</tp:taxon-name-part></tp:taxon-name></italic> Jäger, 2000 with the description of two new species (<tp:taxon-name><tp:taxon-name-part taxon-name-part-type="order">Araneae</tp:taxon-name-part></tp:taxon-name>, <tp:taxon-name><tp:taxon-name-part taxon-name-part-type="family">Sparassidae</tp:taxon-name-part></tp:taxon-name>)</article-title><source>Zookeys</source><day>09</day><month>10</month><year>2019</year><volume>879</volume><fpage>91</fpage><lpage>115</lpage><pub-id pub-id-type="doi">10.3897/zookeys.879.35110</pub-id></mixed-citation></tp:treatment-meta><tp:nomenclature><tp:taxon-name><object-id xmlns:xlink="http://www.w3.org/1999/xlink" content-type="arpha" xlink:type="simple">93223859-E006-57B9-952B-FDDA54B9DA6A</object-id>
                <tp:taxon-name-part taxon-name-part-type="genus" reg="Pseudopoda">Pseudopoda</tp:taxon-name-part>
                <tp:taxon-name-part taxon-name-part-type="species" reg="signata">signata</tp:taxon-name-part>
              </tp:taxon-name><tp:taxon-authority>Jäger, 2001</tp:taxon-authority><xref ref-type="fig" rid="F12">Figs 12</xref><xref ref-type="fig" rid="F13">, 13</xref><xref ref-type="fig" rid="F14">, 14</xref><xref ref-type="fig" rid="F18">, 18</xref><tp:nomenclature-citation-list><tp:nomenclature-citation><tp:taxon-name>
                    <tp:taxon-name-part taxon-name-part-type="genus" reg="Pseudopoda">Pseudopoda</tp:taxon-name-part> <tp:taxon-name-part taxon-name-part-type="species" reg="signata">signata</tp:taxon-name-part></tp:taxon-name><comment>Jäger, 2001: 50, f. 29h-j (description of female).</comment></tp:nomenclature-citation><tp:nomenclature-citation><tp:taxon-name>
                    <tp:taxon-name-part taxon-name-part-type="genus" reg="Pseudopoda">Pseudopoda</tp:taxon-name-part> <tp:taxon-name-part taxon-name-part-type="species" reg="signata">signata</tp:taxon-name-part></tp:taxon-name><comment>: <xref ref-type="bibr" rid="B5">Jäger et al. 2015</xref>: 375, f, 55–90, 93–106 (description of male, redescription of female); Jäger, 2015: 349, fig. 98 (illustration of male).</comment></tp:nomenclature-citation></tp:nomenclature-citation-list></tp:nomenclature><tp:treatment-sec sec-type="material" id="SECID0ETZAG"><title>Material examined.</title><p><bold>CHINA, <italic>Yunnan Province</italic></bold>: 6 males, 7 females, Dali Bai Autonomous Prefecture, Cangshan Scenic Area, <named-content xmlns:xlink="http://www.w3.org/1999/xlink" content-type="dwc:verbatimCoordinates" xlink:type="simple"><named-content content-type="geo-json" specific-use="{&#34;type&#34;:&#34;Point&#34;,&#34;coordinates&#34;:[100.140000,25.010000]}" id="NCID0EA1AG" xlink:type="simple">25.01°N, 100.14°E</named-content></named-content>, 2645 m, 17 May 2014, Yang Zhong &amp; Xiaowei Cao leg. (<abbrev xmlns:xlink="http://www.w3.org/1999/xlink" content-type="institution" xlink:title="Centre for Behavioural Ecology and Evolution, College of Life Sciences, Hubei University, Wuhan, China" id="ABBRID0EF1AG" xlink:type="simple">CBEE</abbrev>, LJ01695-LJ01707); 12 males, 6 females, Chuxiong City, Zixishan Scenic Area, <named-content xmlns:xlink="http://www.w3.org/1999/xlink" content-type="dwc:verbatimCoordinates" xlink:type="simple"><named-content content-type="geo-json" specific-use="{&#34;type&#34;:&#34;Point&#34;,&#34;coordinates&#34;:[101.420000,25.010000]}" id="NCID0EN1AG" xlink:type="simple">25.01°N, 101.42°E</named-content></named-content>, 2476 m, 15 May 2014, Yang Zhong &amp; Xiaowei Cao leg. (<abbrev xmlns:xlink="http://www.w3.org/1999/xlink" content-type="institution" xlink:title="Centre for Behavioural Ecology and Evolution, College of Life Sciences, Hubei University, Wuhan, China" id="ABBRID0ES1AG" xlink:type="simple">CBEE</abbrev>, LJ01708-LJ01719, LJ01785-LJ01790).</p><fig id="F12" position="float" orientation="portrait"><object-id xmlns:xlink="http://www.w3.org/1999/xlink" content-type="doi" xlink:type="simple">10.3897/zookeys.879.35110.figure12</object-id><object-id xmlns:xlink="http://www.w3.org/1999/xlink" content-type="arpha" xlink:type="simple">A35BA433-93EE-5B97-85E6-653B0337D2CA</object-id><label>Figure 12.</label><caption><p><italic><tp:taxon-name><tp:taxon-name-part taxon-name-part-type="genus" reg="Pseudopoda">Pseudopoda</tp:taxon-name-part> <tp:taxon-name-part taxon-name-part-type="species" reg="signata">signata</tp:taxon-name-part></tp:taxon-name></italic> Jäger, 2001 <bold>A</bold> left male palp, ventral <bold>B</bold> epigyne, ventral <bold>C</bold> schematic course of internal duct system in right part, dorsal <bold>D</bold> vulva, dorsal. Abbreviations: C–conductor; E–embolus; <abbrev xmlns:xlink="http://www.w3.org/1999/xlink" xlink:title="dorsal part/branch of RTA" id="ABBRID0ES2AG" xlink:type="simple">dRTA</abbrev>–dorsal retrolateral tibial apophysis; T–tegulum; <abbrev xmlns:xlink="http://www.w3.org/1999/xlink" xlink:title="ventral part/branch of RTA" id="ABBRID0EW2AG" xlink:type="simple">vRTA</abbrev>–ventral retrolateral tibial apophysis; <abbrev xmlns:xlink="http://www.w3.org/1999/xlink" xlink:title="copulatory opening" id="ABBRID0E12AG" xlink:type="simple">CO</abbrev>–copulatory opening; LL–lateral lobes; <abbrev xmlns:xlink="http://www.w3.org/1999/xlink" xlink:title="fertilisation duct" id="ABBRID0E52AG" xlink:type="simple">FD</abbrev>–fertilisation duct; <abbrev xmlns:xlink="http://www.w3.org/1999/xlink" xlink:title="first winding" id="ABBRID0EC3AG" xlink:type="simple">FW</abbrev>–first winding; <abbrev xmlns:xlink="http://www.w3.org/1999/xlink" xlink:title="sclerotised internal duct system" id="ABBRID0EG3AG" xlink:type="simple">SIDS</abbrev>–sclerotised internal duct system. Scale bars: 0.5 mm.</p></caption><graphic xmlns:xlink="http://www.w3.org/1999/xlink" xlink:href="zookeys-879-091-g012.jpg" position="float" orientation="portrait" xlink:type="simple" id="oo_345461.jpg"><uri content-type="original_file" xlink:type="simple">https://binary.pensoft.net/fig/345461</uri></graphic></fig><fig id="F13" position="float" orientation="portrait"><object-id xmlns:xlink="http://www.w3.org/1999/xlink" content-type="doi" xlink:type="simple">10.3897/zookeys.879.35110.figure13</object-id><object-id xmlns:xlink="http://www.w3.org/1999/xlink" content-type="arpha" xlink:type="simple">42B1F38C-373C-5016-BF5E-07AB679313F3</object-id><label>Figure 13.</label><caption><p><italic><tp:taxon-name><tp:taxon-name-part taxon-name-part-type="genus" reg="Pseudopoda">Pseudopoda</tp:taxon-name-part> <tp:taxon-name-part taxon-name-part-type="species" reg="signata">signata</tp:taxon-name-part></tp:taxon-name></italic> Jäger, 2001 <bold>A</bold> left male palp, prolateral <bold>B</bold> same, retrolateral. Abbreviation: <abbrev xmlns:xlink="http://www.w3.org/1999/xlink" xlink:title="subtegulum" id="ABBRID0EG4AG" xlink:type="simple">ST</abbrev>–subtegulum. Scale bar: 0.5 mm.</p></caption><graphic xmlns:xlink="http://www.w3.org/1999/xlink" xlink:href="zookeys-879-091-g013.jpg" position="float" orientation="portrait" xlink:type="simple" id="oo_345483.jpg"><uri content-type="original_file" xlink:type="simple">https://binary.pensoft.net/fig/345483</uri></graphic></fig><fig id="F14" position="float" orientation="portrait"><object-id xmlns:xlink="http://www.w3.org/1999/xlink" content-type="doi" xlink:type="simple">10.3897/zookeys.879.35110.figure14</object-id><object-id xmlns:xlink="http://www.w3.org/1999/xlink" content-type="arpha" xlink:type="simple">B6DAC057-816E-5FA7-AD11-0E2B0830A9CC</object-id><label>Figure 14.</label><caption><p><italic><tp:taxon-name><tp:taxon-name-part taxon-name-part-type="genus" reg="Pseudopoda">Pseudopoda</tp:taxon-name-part> <tp:taxon-name-part taxon-name-part-type="species" reg="signata">signata</tp:taxon-name-part></tp:taxon-name></italic> Jäger, 2001 <bold>A, B</bold> male habitus (<bold>A</bold> dorsal <bold>B</bold> ventral) <bold>C, D</bold> female habitus (<bold>C</bold> dorsal <bold>D</bold> ventral). Scale bars: 2 mm</p></caption><graphic xmlns:xlink="http://www.w3.org/1999/xlink" xlink:href="zookeys-879-091-g014.jpg" position="float" orientation="portrait" xlink:type="simple" id="oo_345462.jpg"><uri content-type="original_file" xlink:type="simple">https://binary.pensoft.net/fig/345462</uri></graphic></fig></tp:treatment-sec><tp:treatment-sec sec-type="diagnosis" id="SECID0EO5AG"><title>Diagnosis and Description.</title><p>See <xref ref-type="bibr" rid="B5">Jäger et al. (2015)</xref>.</p></tp:treatment-sec><tp:treatment-sec sec-type="distribution" id="SECID0EY5AG"><title>Distribution.</title><p>China (Yunnan, new province record; Sichuan) (Fig. <xref ref-type="fig" rid="F18">18</xref>).</p></tp:treatment-sec><tp:treatment-sec><!--Section generated to contain objects referenced in tp:taxon-treatment.--><fig id="F18" position="float" orientation="portrait"><object-id xmlns:xlink="http://www.w3.org/1999/xlink" content-type="doi" xlink:type="simple">10.3897/zookeys.879.35110.figure18</object-id><object-id xmlns:xlink="http://www.w3.org/1999/xlink" content-type="arpha" xlink:type="simple">661EF33E-2993-5AD6-AA14-B0A0C64F491D</object-id><label>Figure 18.</label><caption><p>Locality records of <italic><tp:taxon-name><tp:taxon-name-part taxon-name-part-type="genus" reg="Pseudopoda">P.</tp:taxon-name-part> <tp:taxon-name-part taxon-name-part-type="species" reg="signata">signata</tp:taxon-name-part></tp:taxon-name></italic> group from China: <bold>1</bold><italic><tp:taxon-name><tp:taxon-name-part taxon-name-part-type="genus" reg="Pseudopoda">P.</tp:taxon-name-part> <tp:taxon-name-part taxon-name-part-type="species" reg="bibulba">bibulba</tp:taxon-name-part></tp:taxon-name></italic><bold>2</bold><italic><tp:taxon-name><tp:taxon-name-part taxon-name-part-type="genus" reg="Pseudopoda">P.</tp:taxon-name-part> <tp:taxon-name-part taxon-name-part-type="species" reg="physematosa">physematosa</tp:taxon-name-part></tp:taxon-name></italic> sp. nov. <bold>3</bold><italic><tp:taxon-name><tp:taxon-name-part taxon-name-part-type="genus" reg="Pseudopoda">P.</tp:taxon-name-part> <tp:taxon-name-part taxon-name-part-type="species" reg="semilunata">semilunata</tp:taxon-name-part></tp:taxon-name></italic> sp. nov. <bold>4</bold><italic><tp:taxon-name><tp:taxon-name-part taxon-name-part-type="genus" reg="Pseudopoda">P.</tp:taxon-name-part> <tp:taxon-name-part taxon-name-part-type="species" reg="signata">signata</tp:taxon-name-part></tp:taxon-name></italic><bold>5</bold><italic><tp:taxon-name><tp:taxon-name-part taxon-name-part-type="genus" reg="Pseudopoda">P.</tp:taxon-name-part> <tp:taxon-name-part taxon-name-part-type="species" reg="wu">wu</tp:taxon-name-part></tp:taxon-name></italic><bold>6</bold><italic><tp:taxon-name><tp:taxon-name-part taxon-name-part-type="genus" reg="Pseudopoda">P.</tp:taxon-name-part> <tp:taxon-name-part taxon-name-part-type="species" reg="yinae">yinae</tp:taxon-name-part></tp:taxon-name></italic><bold>7</bold><italic><tp:taxon-name><tp:taxon-name-part taxon-name-part-type="genus" reg="Pseudopoda">P.</tp:taxon-name-part> <tp:taxon-name-part taxon-name-part-type="species" reg="yunnanensis">yunnanensis</tp:taxon-name-part></tp:taxon-name></italic>.</p></caption><graphic xmlns:xlink="http://www.w3.org/1999/xlink" xlink:href="zookeys-879-091-g018.jpg" position="float" orientation="portrait" xlink:type="simple" id="oo_345466.jpg"><uri content-type="original_file" xlink:type="simple">https://binary.pensoft.net/fig/345466</uri></graphic></fig></tp:treatment-sec><ref-list><ref id="B5"><mixed-citation xmlns:xlink="http://www.w3.org/1999/xlink" xlink:type="simple"><person-group><name name-style="western"><surname>Jäger</surname><given-names>P</given-names></name><name name-style="western"><surname>Li</surname><given-names>SQ</given-names></name><name name-style="western"><surname>Krehenwinkel</surname><given-names>H</given-names></name></person-group> (<year>2015</year>) <article-title>Morphological and molecular taxonomic analysis of <italic><tp:taxon-name><tp:taxon-name-part taxon-name-part-type="genus">Pseudopoda</tp:taxon-name-part></tp:taxon-name></italic> Jäger, 2000 (<tp:taxon-name><tp:taxon-name-part taxon-name-part-type="order">Araneae</tp:taxon-name-part></tp:taxon-name>: <tp:taxon-name><tp:taxon-name-part taxon-name-part-type="family">Sparassidae</tp:taxon-name-part></tp:taxon-name>: <tp:taxon-name><tp:taxon-name-part taxon-name-part-type="subfamily">Heteropodinae</tp:taxon-name-part></tp:taxon-name>) in Sichuan Province, China.</article-title><source>Zootaxa</source><volume>3999</volume>(<issue>3</issue>): <fpage>363</fpage>–<lpage>392</lpage>. <ext-link xlink:type="simple" ext-link-type="doi" xlink:href="10.11646/zootaxa.3999.3.3">https://doi.org/10.11646/zootaxa.3999.3.3</ext-link></mixed-citation></ref></ref-list></tp:taxon-treatment>
